# Supplementary material for: The Effect of Selenium–Arabinogalactan Nanocomposite on Fatty Acid Composition in Soybean Seedlings Grown from Pectobacterium carotovorum–Infected Seeds
Source: Plants (Basel). 2026 May 27;15(11):1647. doi: 10.3390/plants15111647 (PMC13259082; doi:10.3390/plants15111647)
Supplement: Supplementary file 1 [file plants-15-01647-s001.zip]

Archive with 1 entries (1 files):
- plants-4243045-supplementary.pdf
